# Supplementary material for: Cochlear SGN neurons elevate pain thresholds in response to music
Source: Sci Rep. 2021 Jul 15;11:14547. doi: 10.1038/s41598-021-93969-0 (PMC8282857; doi:10.1038/s41598-021-93969-0)
Supplement: Supplementary file 2 — Supplementary Information 2. [file 41598_2021_93969_MOESM2_ESM.csv]

Experiment	condition	Subject ID	Age	Sex	Music listen	Play music	Musicality	Familiarity	Enjoyment	Preference	CORRECT	TimeBefore	TimeAfter	Duration	NormTime	NOTES			DEFINITIONS
					[0-100]	[0-100]	[0-100]	[0-100]	[0-100]	[0-100]	Y/N	[secs]	[secs]	[secs]	[secs]
											[see NOTES]
1	condition_2	L001	27	Female	28	0	10	100	100	100	Y	40.44	45.28	4.84	16.99
1	condition_1	L010	24	Female	67	0	27	100	100	62	Y	104.01	84.02	-19.99	-7.84				Condition	1	Nodding head in time to music
1	condition_2	L011	33	Male	70	0	20	96	3	11	Y	16.34	20.08	3.74	15.89					2	Remaining completely still listen to same music as Condition 1
1	condition_1	L012	34	Female	49	4	18	82	95	52	N	61.31	79.83	18.52	30.67	very limited nodding**				3	Nodding head in time to arythmic nature sounds
1	condition_2	L013	39	Female	9	0	22	86	91	98	Y	28.22	70.72	42.5	54.65					4	Tapping foot in time to same music as Condition 1
1	condition_1	L014	24	Male	79	0	24	100	77	56	Y	67.28	88.19	20.91	33.06
1	condition_2	L015	20	Female	60	0	31	100	67	68	Y	90.83	91.38	0.55	12.7				Musical	Music listen	How much do you listen to music during the average day? [self-rated on 0-100 scale as % of day]
1	condition_1	LO16	19	Male	94	17	54	95	93	23	Y	72.06	89.83	17.77	29.92				experience*	Play music	How often do you play a musical instrument or sing in a choir? [self-rated on 0-100 scale, with 100 = "very frequently"]
1	condition_2	L017	37	Male	100	49	100	100	100	79	Y	177.81	128.39	-49.42	-37.27					Musicality	How musical do you consider yourself to be? [self-rated on 0-100 scale, with 100 = "very skilled"]
1	condition_1	L018	29	Male	58	0	21	100	100	61	N	150.15	47.45	-102.7	-90.55	very limited nodding
1	condition_2	L019	29	Female	26	21	32	100	90	74	Y	127.43	94.83	-32.6	-20.45				Appreciation	Familiarity	How familiar was what you heard in the audio clip?
1	condition_1	L020	23	Male	27	0	34	98	86	51	N	86.87	79.37	-7.5	4.65	very limited nodding			of music	Enjoyment	How much did you enjoy listening to the audio clip?
1	condition_2	L021	34	Male	50	0	21	100	100	53	Y	209.96	137.72	-72.24	-60.09				sample*	Preference	How similar was the audio clip to the kind of music or sounds you like to listen to?
1	condition_1	L022	27	Female	61	24	62	100	100	63	Y	60	67.1	7.1	19.25
1	condition_2	L023	21	Female	25	0	11	100	100	100	Y	74.46	82.89	8.43	20.58
1	condition_2	L024	26	Female	50	53	46	53	57	52	Y	129.7	121.57	-8.13	4.02
1	condition_2	L026	23	Female	100	93	100	90	62	33	Y	75.13	0	-75.13	-62.98				CORRECT	Correctlyexecuted to instruction either to not head or keep still {Yes/No]
1	condition_1	L027	22	Female	100	80	87	100	97	43	Y	78.56	19.08	-59.48	-47.33
1	condition_2	L028	20	Male	35	0	24	100	100	100	N	72	73.03	1.03	13.18	very limited nodding
1	condition_1	L029	34	Male	66	0	25	100	84	94	Y	101.2	134.39	33.19	45.34				Performance	TimeBefore	duration position held in pre-test
1	condition_2	L030	25	Male	100	58	54	100	68	64	Y	140.8	98.68	-42.12	-29.97					TimeAfter	duration position hed in post-test
1	condition_1	L031	19	Female	88	19	57	79	80	65	Y	23.3	42.88	19.58	31.73					Duration	Duration Roman Chair position held before experiment minus time held immediately afterwards [in seconds]
1	condition_1	L032	24	Female	100	6	24	100	100	64	Y	53.45	67.92	14.47	26.62					NormTime	Normalised Time: Duration position held, standardised to mean for Condition-2 = baseline with no nodding]:
1	condition_2	L033	22	Female	57	9	31	93	100	81	N	45.53	81.63	36.1	48.25	very limited nodding					Normalised duration = (Tx - 12.2 secs) where Tx= subject's observed duration and mean performance for subjects in condition-2 = -12.2 secs
1	condition_1	L034	25	Female	100	26	65	100	100	100	Y	48.04	48.38	0.34	12.49						This sets the baseline for all subjects = 0 secs.
1	condition_2	L035	19	Female	76	0	0	100	100	100	Y	18.78	36.13	17.35	29.5
1	condition_1	L036	21	Female	80	0	9	100	92	22	Y	76.54	154.76	78.22	90.37
1	condition_2	L037	20	Female	17	0	30	91	81	63	Y	48.9	35.61	-13.29	-1.14
1	condition_2	L038	18	Male	100	17	59	100	100	83	Y	86.35	52.2	-34.15	-22				* the question asked of subjects is given in third column
1	condition_1	L039	22	Male	77	0	60	100	94	66	N	29.49	31.47	1.98	14.13	very limited nodding
1	condition_1	L040	62	Male	7	0	6	100	70	34	Y	42.74	30.07	-12.67	-0.52				** headnodding insufficiently vigorous to lift accelerometer trace above baseline
1	condition_2	L041	20	Female	100	0	14	100	100	93	Y	55.31	54.4	-0.91	11.24
1	condition_1	L042	24	Female	98	61	76	89	81	79	Y	49.5	72.11	22.61	34.76
1	condition_2	L043	19	Female	72	15	62	93	57	77	Y	60.36	53.62	-6.74	5.41
1	condition_1	L044	19	Male	65	0	31	100	91	90	Y	53.82	59.81	5.99	18.14
1	condition_2	L045	19	Female	71	0	27	100	76	67	Y	30.85	42.05	11.2	23.35
1	condition_2	L046	20	Female	84	0	100	100	95	51	Y	104.12	110.82	6.7	18.85
1	condition_1	L047	20	Male	60	0	0	78	32	5	N	52.03	65.99	13.96	26.11	very limited nodding
1	condition_2	L048	30	Female	40	0	50	100	100	72	Y	38.68	47.22	8.54	20.69
1	condition_1	L049	19	Female	60	100	72	100	96	90	Y	53.52	102.47	48.95	61.1
2	condition_3	OXF001	25	Female	90	0	44	100	100	100	Y	9.09	13.66	4.57	16.72
2	condition_3	OXF002	18	Male	51	56	36	41	71	7	Y	66	70.31	4.31	16.46
2	condition_4	OXF003	30	Male	100	100	100	0	50	13	Y	29.06	36.32	7.26	19.41
2	condition_1	OXF004	33	Female	100	0	77	100	100	39	Y	33.6	20.84	-12.76	-0.61
2	condition_3	OXF006	21	Female	100	88	73	97	100	50	Y	177.25	165.47	-11.78	0.37
2	condition_4	OXF007	25	Female	100	26	89	100	100	68	Y	49.84	20.52	-29.32	-17.17
2	condition_4	OXF009	20	Female	100	96	90	0	63	0	Y	45.32	65.9	20.58	32.73
2	condition_4	OXF010	18	Female	31	13	46	100	100	13	Y	69.16	79.03	9.87	22.02
2	condition_1	OXF011	21	Female	65	28	44	77	63	38	Y	92.4	117.34	24.94	37.09
2	condition_3	OXF012	19	Female	83	0	23	77	71	38	Y	51.37	48.59	-2.78	9.37
2	condition_3	OXF013	22	Female	99	13	27	24	70	4	Y	39.1	49.81	10.71	22.86
2	condition_4	OXF014	43	Female	8	1	83	2	99	10	Y	36.59	16.34	-20.25	-8.1
2	condition_1	OXF015	24	Female	78	0	6	100	100	75	Y	14.44	20	5.56	17.71
2	condition_3	OXF016	31	Male	33	13	34	96	99	9	Y	79.25	84.37	5.12	17.27
2	condition_4	OXF017	20	Male	81	65	68	84	80	10	Y	162.15	71.87	-90.28	-78.13
2	condition_1	OXF018	25	Male	100	0	100	100	100	100	Y	81.88	95.12	13.24	25.39
2	condition_4	OXF019	30	Undefined	72	11	69	90	85	78	Y	130.15	58.34	-71.81	-59.66
2	condition_1	OXF020	20	Female	24	0	0	87	63	23	Y	51.16	86.28	35.12	47.27
2	condition_3	OXF021	27	Male	100	0	22	73	64	64	Y	19.41	30.66	11.25	23.4
2	condition_3	OXF022	26	Female	86	0	100	100	10	0	Y	13.5	17.47	3.97	16.12
2	condition_4	OXF023	20	Female	32	0	22	100	97	95	Y	57.1	92.82	35.72	47.87
2	condition_1	OXF024	30	Female	93	18	32	77	76	100	Y	61.37	71.97	10.6	22.75
2	condition_3	OXF025	46	Male	14	0	16	97	93	3	Y	101.59	70.6	-30.99	-18.84
2	condition_4	OXF026	23	Female	39	42	59	56	82	33	Y	56.06	125.47	69.41	81.56
2	condition_1	OXF027	28	Female	99	47	96	99	93	59	Y	27.97	35.75	7.78	19.93
2	condition_3	OXF029	30	Female	48	0	7	72	72	61	Y	109.1	136.03	26.93	39.08
2	condition_4	OXF030	20	Male	83	4	36	100	82	68	Y	23.16	28.71	5.55	17.7
2	condition_1	OXF031	25	Female	100	0	71	100	89	62	Y	22.81	33.65	10.84	22.99
2	condition_3	OXF032	33	Male	84	0	72	93	97	98	Y	148.03	103.96	-44.07	-31.92
2	condition_1	OXF033	24	Male	70	0	29	68	60	29	Y	60.81	53.25	-7.56	4.59
2	condition_4	OXF034	49	Female	62	17	41	100	100	100	Y	8.59	7.59	-1	11.15
2	condition_1	OXF036	19	Female	82	6	31	100	94	91	Y	36.62	37.34	0.72	12.87
2	condition_4	OXF037	34	Male	38	0	12	100	69	41	Y	37.81	62.72	24.91	37.06
2	condition_4	OXF038	21	Female	82	0	45	72	66	57	Y	195.56	160.82	-34.74	-22.59
2	condition_1	OXF039	19	Male	96	27	97	92	76	28	Y	45.53	34.12	-11.41	0.74
2	condition_3	OXF040	19	Female	87	87	75	0	100	40		107.32	81.28	-26.04		came direct from gym
2	condition_4	OXF041	19	Male	100	0	33	100	100	28	Y	77.06	70.22	-6.84	5.31
2	condition_1	OXF042	22	Female	100	68	68	100	100	100	Y	148.09	98.93	-49.16	-37.01
2	condition_3	OXF043	27	Female	94	4	100	75	22	34	Y	68.32	62.82	-5.5	6.65
2	condition_4	OXF045	26	Female	84	36	22	100	87	77	Y	98.72	101.13	2.41	14.56
2	condition_3	OXF046	23	Female	49	77	76	100	100	64	Y	52.22	63.97	11.75	23.9
2	condition_4	OXF047	27	Female	93	0	50	100	100	77	Y	48.1	30.15	-17.95	-5.8
2	condition_1	OXF048	33	Male	16	0	7	100	100	70	Y	79.31	78.28	-1.03	11.12
2	condition_3	OXF049	19	Female	91	63	72	63	95	37	Y	194.53	213.84	19.31	31.46
2	condition_1	OXF050	19	Female	72	2	24	100	83	71	Y	91.65	121.81	30.16	42.31
2	condition_4	OXF051	22	Female	95	25	63	83	80	57	Y	97.34	105.19	7.85	20
2	condition_3	OXF052	25	Male	97	0	37	75	36	43		88.81	48.22	-40.59		stated that legs were tired
2	condition_1	OXF053	21	Male	56	15	27	100	31	6	Y	48.88	35.09	-13.79	-1.64
2	condition_4	OXF054	22	Female	92	24	79	100	97	61	Y	29.75	63.65	33.9	46.05
2	condition_3	OXF055	23	Male	96	25	66	69	91	81	Y	72.4	35.63	-36.77	-24.62
2	condition_1	OXF056	22	Female	73	47	60	82	74	67	Y	86.53	105.06	18.53	30.68
2	condition_3	OXF057	32	Female	34	5	33	89	100	95	Y	39.93	43.65	3.72	15.87
2	condition_4	OXF058	39	Male	61	0	31	100	86	62	Y	67.88	86.66	18.78	30.93
2	condition_4	OXF059	25	Female	75	9	71	100	22	0	Y	51.5	62.25	10.75	22.9
2	condition_1	OXF060	28	Male	85	75	100	100	88	66	Y	150.66	125.94	-24.72	-12.57
2	condition_3	OXF061	22	Female	45	23	41	81	73	31	Y	145.22	69.78	-75.44	-63.29
2	condition_3	OXF062	22	Female	81	58	66	91	70	22	Y	44.5	47.44	2.94	15.09
2	condition_1	OXF063	24	Female	70	60	65	100	73	25	Y	28	39.56	11.56	23.71
2	condition_4	OXF064	21	Male	81	37	87	100	86	57	Y	48.69	57.34	8.65	20.8
2	condition_4	OXF066	22	Female	80	11	54	100	71	72	Y	73.78	69.88	-3.9	8.25
2	condition_1	OXF065	24	Female	88	58	70	82	81	64	Y	39.56	55.4	15.84	27.99
2	condition_3	OXF067	40	Female	100	37	100	93	100	100	N	33.59	59.18	25.59		didnt nod
2	condition_3	OXF068	22	Female	100	75	85	88	90	17	Y	31.63	35.6	3.97	16.12
2	condition_1	OXF069	22	Female	82	86	91	3	71	61	Y	124.88	87.12	-37.76	-25.61
2	condition_4	OXF070	31	Male	72	41	50	100	100	100	Y	104.63	92.78	-11.85	0.3
2	condition_1	OXF071	19	Female	95	18	54	97	92	30	Y	60.22	53.88	-6.34	5.81
2	condition_3	OXF072	20	Male	97	77	71	87	62	27	Y	91.37	85.12	-6.25	5.9
2	condition_4	OXF073	20	Female	14	0	52	100	61	44	Y	42.44	56.75	14.31	26.46
2	condition_4	OXF074	19	Female	93	81	50	100	100	35	Y	44.78	49.9	5.12	17.27
2	condition_3	OXF075	19	Male	100	7	40	59	77	0	Y	50.87	68.34	17.47	29.62
2	condition_1	OXF076	20	Female	87	65	27	100	60	53	Y	130.82	117.13	-13.69	-1.54
2	condition_1	OXF077	19	Female	88	74	61	100	36	35	Y	56.6	66.5	9.9	22.05
2	condition_3	OXF078	19	Female	100	0	0	88	70	56	Y	46.18	49.88	3.7	15.85
2	condition_4	OXF079	19	Female	87	39	86	100	100	66	Y	49.75	41.94	-7.81	4.34
2	condition_4	OXF080	19	Female	96	63	52	100	100	81	Y	22.38	37.16	14.78	26.93
2	condition_3	OXF081	19	Female	100	7	63	77	22	8	Y		43.28	-0.68	11.47
2	condition_1	OXF082	19	Female	92	20	31	92	90	30	Y	27.81	19.66	-8.15	4
2	condition_1	OXF083	19	Female	78	48	51	93	87	67		9.13	10.13	1		stated that knee was unstable
2	condition_3	OXF084	19	Female	76	0	19	100	100	61	Y	49.34	56.82	7.48	19.63
2	condition_4	OXF085	18	Female	86	82	82	98	75	29	Y	26.12	36.12	10	22.15
2	condition_3	OXF086	23	Male	100	0	87	87	30	6	Y	20.03	21.34	1.31	13.46
2	condition_4	OXF087	20	Female	73	72	77	98	100	91	Y	17.31	21.97	4.66	16.81
2	condition_4	OXF088	20	Female	56	0	8	100	54	1	Y	19	24.53	5.53	17.68
2	condition_3	OXF089	26	Female	100	0	50	53	40	32	Y	35.81	42.72	6.91	19.06
2	condition_1	OXF090	25	Female	66	0	48	100	95	66	Y	35.65	43.97	8.32	20.47
2	condition_4	OXF091	25	Female	36	0	15	100	97	87	Y	123.94	156.81	32.87	45.02
2	condition_3	OXF092	20	Female	33	82	78	94	84	77	Y	36.44	41.44	5	17.15
2	condition_1	OXF093	21	Male	89	80	67	90	78	94	Y	14.35	21.34	6.99	19.14
2	condition_4	OXF094	35	Male	35	0	58	91	94	59	Y	85.66	80	-5.66	6.49
2	condition_3	OXF095	30	Female	80	1	94	100	100	71	Y	66.81	67.94	1.13	13.28
2	condition_1	OXF096	35	Male	87	41	83	100	100	100	N	37.4	43.41	6.01	18.16	not vigorous rocking
2	condition_3	OXF097	35	Male	84	68	90	85	78	66	N	56.63	74.87	18.24	30.39	no headnods at all
2	condition_1	OXF098	36	Male	60	0	76	100	100	35	Y	61.34	53.53	-7.81	4.34
2	condition_4	OXF099	21	Female	17	0	0	100	60	82	Y	27.63	39.22	11.59	23.74
2	condition_4	OXF100	22	Female	96	0	71	100	100	100	Y	38.44	50.25	11.81	23.96
2	condition_1	OXF101	21	Male	100	100	74	100	96	51	Y	52.19	54	1.81	13.96
2	condition_3	OXF102	22	Male	100	5	65	62	27	0	N	41.75	49.13	7.38	19.53	very slight movement only
2	condition_1	OXF103	21	Female	73	80	88	100	100	59	Y	52.68	42.53	-10.15	2
2	condition_4	OXF104	29	Female	74	0	67	100	100	92	Y	55.91	42.41	-13.5	-1.35
2	condition_3	OXF105	21	Male	67	3	15	34	60	13	Y	69.9	81.84	11.94	24.09
2	condition_3	OXF106	23	Male	49	45	50	58	91	50	Y	96	95.81	-0.19	11.96
2	condition_1	OXF107	19	Female	59	100	77	100	76	62	N	85.47	70.91	-14.56	-2.41	very light nodding only
2	condition_4	OXF108	27	Female	96	9	82	100	92	49	Y	39.56	25.62	-13.94	-1.79
2	condition_1	OXF109	26	Female	62	0	26	100	70	100	Y	11.87	9.29	-2.58	9.57
2	condition_4	OXF110	24	Female	93	7	97	100	100	100	Y	77.78	50.28	-27.5	-15.35
2	condition_3	OXF111	22	Female	53	0	67	100	100	54	N	48.28	62.97	14.69	26.84	hardly any head movemt
2	condition_1	OXF112	18	Female	84	0	9	97	87	43	Y	79.88	81.37	1.49	13.64
2	condition_3	OXF113	28	Male	38	0	1	96	81	64	Y	55.62	31.88	-23.74	-11.59
2	condition_4	OXF114	34	Female	24	24	65	100	95	64	Y	26.35	33.72	7.37	19.52
2	condition_4	OXF115	29	Female	66	25	70	0	89	69	Y	19.6	21.41	1.81	13.96
